# Supplementary material for: Unnatural activities and mechanistic insights of cytochrome P450 PikC gained from site-specific mutagenesis by non-canonical amino acids
Source: Nat Commun. 2023 Mar 25;14:1669. doi: 10.1038/s41467-023-37288-0 (PMC10039885; doi:10.1038/s41467-023-37288-0)
Supplement: Supplementary file 3 — Source Data [file 41467_2023_37288_MOESM3_ESM.xlsx]

## Sheet: Figure 2b
Source Data of Figure 2b	SDS-PAGE analysis of purified PikCWT and PikCH238pAcF.

## Sheet: supplementary figure 3
Source Data of Supplementary Figure 3	SDS-PAGE analysis of proteins with incorporated ncAAs.
